# Supplementary material for: Proton-transporting heliorhodopsins from marine giant viruses
Source: eLife. 2022 Sep 6;11:e78416. doi: 10.7554/eLife.78416 (PMC9448325; doi:10.7554/eLife.78416)
Supplement: Supplementary file 1. — Annotated sequences of the metagenomic contigs containing VTara5482HeR, VTara8957HeR, and VTara4616HeR. [file elife-78416-supp1.zip]

Archive with 1 entries (1 files):
- Supplementary_file_1Viral_fragments.gbk
