# Supplementary material for: Proton-transporting heliorhodopsins from marine giant viruses
Source: eLife. 2022 Sep 6;11:e78416. doi: 10.7554/eLife.78416 (PMC9448325; doi:10.7554/eLife.78416)
Supplement: Supplementary file 1. — Annotated sequences of the metagenomic contigs containing VTara5482HeR, VTara8957HeR, and VTara4616HeR. [file elife-78416-supp1.zip › Supplementary_file_1Viral_fragments.gbk]

LOCUS       SAMEA2621075_258957        1407 bp    DNA     linear   UNA 01-DEC-2021
DEFINITION  .
ACCESSION   SAMEA2621075_258957
KEYWORDS    .
SOURCE      
  ORGANISM  .
COMMENT     Assembled from the Tara Oceans data (Biosample SAMEA2621075) by    
            Philosof et al. Curr. Biol. 2017; 27, 1362-1368 (doi:10.1016/j.cub.2017.03.052).
FEATURES             Location/Qualifiers
     CDS             <1..224
                     /codon_start=3
                     /inference="ab initio prediction:GeneMark-ES"
                     /translation="NDESRGKEKDSLFSRYKYYLFIALIVLFLCAFYYYFYLSGAEKK
                     GFSEIDYEDIEERERERDRVKKKKAERLE"
     CDS             complement(346..1119)
                     /codon_start=1
                     /product="Heliorhodopsin"
                     /gene="VTara8957HeR"
                     /inference="ab initio prediction:GeneMark-ES"
                     /translation="MRNSYDEHDDDYIDLSITIGNSLAFFFHLALALTAALLGDVDKS
                     FDMYWPETTFEPSGVANTVNVEYVGAFPMTILFVTYFAITALSHFGNVCMWNLHYFDY
                     LGARMNPLRWIEYSITAPLMTTILAFIAGTRNILFIIAAATLTFTTISFGFVVDNTRK
                     TSSLLGGLVPFVVEFSLVISSLFVTTNCYPSYVPITIFVEFGLWAIFPLISFMQLKKL
                     IAYKKGELCFIIMSFASKAVLFLVLLIENVLTDGIQGTC"
     CDS             complement(1187..>1405)
                     /codon_start=1
                     /inference="ab initio prediction:GeneMark-ES"
                     /translation="IRSEKMARSGDKNNTDNKNNKNKKNKKNKKNKKNKNEGEKIPRK
                     QRTLILSRYKIKRKPSSASTRIKIETRN"
ORIGIN      
        1 agaacgatga gagcagaggg aaagagaaag actctttgtt ttcaagatac aagtattacc
       61 tttttattgc tctcatcgtt cttttccttt gtgcatttta ttattacttt taccttagtg
      121 gggctgagaa aaagggattt tcggaaatag actatgaaga catcgaagag agagaacgag
      181 aacgagatcg cgtaaaaaag aaaaaggcgg aaaggttgga gtaggcaaaa atcgatgttc
      241 ctcgtataga acaaattgat gataatgtga atgaagaacg tccgtatcat cattatgatc
      301 cgatgttcga gcccatcagc ttctgaattc tgaatttagc tgattttagc acgtgccttg
      361 gatgccgtct gtgagtacgt tttcgatgag gagcacgaga aaaagaacgg ccttcgatgc
      421 gaaactcatg atgatgaaac acaattctcc ctttttatag gcgattagtt ttttgagttg
      481 catgaatgat atgagtggga aaatagccca aagaccgaat tcgacgaaaa ttgtgattgg
      541 tacataagag ggataacaat tcgtagtgac gaagagagac gagataacga gagaaaattc
      601 gacgacaaat ggaacaagac cacctaaaag ggaagacgtt ttgcgggtgt tatccaccac
      661 gaatccaaag ctgatggtgg taaaggtgag cgttgcggcg gcgatgatga agaggatatt
      721 acgcgtgcca gcgatgaatg caagaatggt ggtcataagg ggagctgtta tgctatattc
      781 tatccaacgg agcgggttca ttcgtgcgcc caaataatcg aaataatgca aattccacat
      841 gcaaacattc ccgaaatggg aaagagcagt gatagcgaaa tatgtaacaa acaggatcgt
      901 cattgggaat gctccgacgt actcgacatt cacggtgttg gcgacgccac tgggctcaaa
      961 ggtcgtctct ggccagtaca tgtcaaaaga cttatccaca tctcccaata aagcggcagt
     1021 gagggcaagg gcaaggtgga agaagaatgc gagagaattt ccaatcgtta tggataggtc
     1081 aatataatcg tcatcgtgct catcgtaaga gtttctcatt tcccaaagaa atttataata
     1141 tgtttttaca ttcctacagt ataaaaaaat taaatttttt atatatttag ttgcgcgttt
     1201 caattttgat tcgcgtcgat gccgaagatg gcttgcgttt gattttgtat cttgacaaaa
     1261 ttaaggttcg ctgtttcctt ggaatttttt ctccctcgtt cttgttcttc ttgttcttct
     1321 tgttcttctt gttcttcttg ttcttattgt tcttattgtc cgtgttgttc ttgtcgccgc
     1381 ttctcgccat tttttcactt cggataa
//
LOCUS       SAMEA2621401_1124616        2745 bp    DNA     linear   UNA 01-DEC-2021
DEFINITION  .
ACCESSION   SAMEA2621401_1124616
KEYWORDS    .
SOURCE      
  ORGANISM  .
COMMENT     Assembled from the Tara Oceans data (Biosample SAMEA2621401) by    
            Philosof et al. Curr. Biol. 2017; 27, 1362-1368 (doi:10.1016/j.cub.2017.03.052).
FEATURES             Location/Qualifiers
     CDS             complement(140..733)
                     /codon_start=1
                     /inference="ab initio prediction:GeneMark-ES"
                     /translation="MSANPEPPDLTVFMSSVGGATLGLVSGLLILLAKLPIPYNEERR
                     HAYLSCMLINCLKALFCTDSNGYLFFNFGSTISEIGTTLSIANTARLVLEEDSLHASM
                     ELTKKVLIFFSLVTNTNHTVWTPSTVFGLFALLHVLLSKKRGYSSTYFQASIFFMLLS
                     RVYKVGWKIDGDREFSIVMSDFFFLMFNICSYSSIMN"
     CDS             806..1555
                     /codon_start=1
                     /product="Heliorhodopsin"
                     /gene="VTara4616HeR"
                     /inference="ab initio prediction:GeneMark-ES"
                     /translation="MYEEKKLDGVITIFNFLAMLFHVSLAVLSSIFGDIEKTFNLYYP
                     FTVFGDGETDAVSIKNGGTFPMTIIFISYFSVTAFFHFGNCCLWNHKYFCCLRKKRNP
                     FRWAEYSITAPLMTSILAVISGSRNYILIIAACVLTFSTISFGIALDDTKNFMYILYG
                     MVPFLVEFGLITTSLYVSTDCFPSFIPITIFVEFGLWSLFPLVAVLDTFAISYEAGEL
                     LYIVLSFVSKSVLVIILMVEGVLKDGIVGTC"
     CDS             1660..2316
                     /codon_start=1
                     /product="Thioredoxin"
                     /inference="ab initio prediction:GeneMark-ES"
                     /translation="MLILIPIVGGGILLTSMLLGSMSDEPYATFEDEDDFEEVAYPVD
                     LFGKVSLHQHEPSRGSFFSKIVSKDKTSKSSLNPNQSGFFTTLKKRTKRPTVVLFYKK
                     TCPACQRFHQYWNSLVDVLGTEDKCNFVAVDHLQMEKFFGKRGKAGGSVLKFPTMRVL
                     DGCKQVAEYENNSHQLSHVPVSVKQNLEKLHDFSKRTAVSLSDPEKLYELVRFIDEST
                     "
     CDS             complement(2510..>2745)
                     /codon_start=3
                     /inference="ab initio prediction:GeneMark-ES"
                     /translation="REFQLGGKFPLPSREDFEKYNQANPDSPLRLSFDDMKDMLAKIK
                     EWDEEKNEKIKKTKKSNKRKEMEEEEGVGAKGE"
ORIGIN      
        1 agaggaatgt gcctccggcg ggtcctgtcc ggacgggcag tcggaagaga gatattgatt
       61 cgcgcgctcc gcgcgcagcc tgcccccctg gcaagggccg ccggaggcaa gagagagaga
      121 gagagacctc cgcttgcgat cagttcatta tgctgctgta ggaacagatg ttgaacatca
      181 gaaagaagaa gtcagacatc acaatgctaa attcgcggtc tccgtcaatc ttccaaccca
      241 ccttgtacac tctcgaaaga agcatgaaaa aaattgacgc ttgaaagtag gtcgaggagt
      301 atcctctttt tttagaaaga agaacgtgca gaagcgcgaa aaggccgaaa acagtagaag
      361 gagtccagac cgtgtgattt gtgtttgtga caagagaaaa aaaaataagc accttcttcg
      421 tcagctccat cgaggcatgc aacgaatctt cttccaaaac aagccgagcg gtgttcgcaa
      481 tggagagcgt ggtgccgatt tcggaaatcg tgcttccaaa attgaaaaac aagtagccat
      541 ttgagtcggt gcagaaaaga gccttcaagc agtttatcaa catgcaggac aggtacgcgt
      601 gcctacgctc ttcgttgtat ggaattggca gttttgcgag caaaattaaa aggcccgaaa
      661 ctaggccgag ggtggcgcca ccgacgctcg acatgaaaac agtgaggtcg gggggttcgg
      721 ggtttgcaga catatggatt caaaggttta agattttttt ttgtgtggca aagtgtaaag
      781 gacttgtttg caaaaccttg aactaatgta cgaagaaaaa aagctggatg gcgtgatcac
      841 gattttcaac tttctggcga tgctttttca cgtttcgctc gcggttttat catcaatctt
      901 cggagacatt gaaaagacct ttaacctgta ctatccgttt acagtgttcg gagacggaga
      961 gacggacgca gtgagcataa aaaacggagg cacctttcca atgacaataa ttttcatttc
     1021 ttacttttcc gtgaccgcgt ttttccactt tggaaattgt tgcctttgga accacaaata
     1081 cttttgctgc ttgcgaaaaa agagaaaccc attcaggtgg gctgagtaca gcatcaccgc
     1141 gcctctcatg acttccatcc ttgccgttat ttcgggctct cgaaactaca ttctcattat
     1201 tgctgcttgc gtgttgacat tttcaacaat aagctttgga atagctttag acgacacaaa
     1261 gaattttatg tacattttgt acggaatggt tccctttctt gttgagtttg ggctgataac
     1321 aacgagctta tacgtttcaa cagactgttt tccgtctttt atcccaatta caatcttcgt
     1381 tgagtttggc ctttggtcgc tctttccgct cgtcgctgtc ttggacacat ttgcaatatc
     1441 gtacgaggcg ggagaacttt tgtatatagt cttgtcattt gtttcgaaaa gcgtgcttgt
     1501 aattattttg atggtcgaag gagttttaaa agacggtatc gttggaacgt gttagagaag
     1561 tgccgcgcga agacggtatg tttctttttt tttattcgaa agactaaaag gagtccgaaa
     1621 aaaagggaga ctgcaaagcg aaaaagcaaa tacacgttca tgctgatctt gattccgata
     1681 gtcggcggag gcattctttt gacgagtatg ctacttggta gtatgagcga cgagccgtac
     1741 gcaactttcg aagacgaaga cgacttcgag gaagtcgctt acccggttga tctttttggg
     1801 aaagtttctt tgcaccaaca tgagccttcg aggggctcat ttttctcaaa gattgtttca
     1861 aaagacaaga catcgaagtc ctctctaaat ccgaaccagt ccggcttctt cacgactcta
     1921 aaaaaaagaa cgaagcggcc cactgtcgtt ttgttttata aaaaaacatg cccagcttgc
     1981 cagcgctttc atcagtattg gaattctcta gttgacgttc taggaacgga agacaaatgc
     2041 aactttgtcg ctgtagatca tcttcagatg gaaaagttct ttgggaaacg cggaaaagct
     2101 ggcggaagtg tcctaaaatt tccgacaatg cgggtcttgg acggttgtaa acaagtggca
     2161 gagtacgaaa acaattctca ccagctctcc cacgttccag tttccgtaaa acaaaatctc
     2221 gaaaaacttc acgacttttc aaagaggaca gctgtctctc tttccgatcc cgagaaactg
     2281 tacgagctgg tcagatttat tgacgaaagc acttgaagag aagcatctct ctctctctct
     2341 ctctctctct ctctctctct ctctctctct ctttgcctcc ggcggccctt gccagggagg
     2401 caggctgcgc gcatcttcat gagcgggctc gctggggctg cgccccatct cgcgccaacg
     2461 gggctcgctg gggctgcgcc ccatctcgcg cggggggcgg accctcctct cactccccct
     2521 tggcgccgac accctcctcc tcctccatct ccttcctctt gtttgacttt ttagtcttct
     2581 ttattttctc attcttctcc tcgtcccact cctttatctt ggcaagcatg tccttcatgt
     2641 catcgaaaga gaggcggagg ggagagtccg ggtttgcttg gttgtacttt tcgaaatctt
     2701 ctctcgaagg taaaggaaat tttcctccga gctgaaactc gcgag
//
LOCUS       TARA_B100000767_G_C19749265_1        2261 bp    DNA     linear   UNA 01-DEC-2021
DEFINITION  .
ACCESSION   TARA_B100000767_G_C19749265_1
KEYWORDS    .
SOURCE      
  ORGANISM  .
COMMENT     Obtained from the OM-RGC: Vellar et al. Nucl. Acids Res. 2018; 46(W1),
            W289-W295 (doi:10.1093/nar/gky376).
FEATURES             Location/Qualifiers
     CDS             <1..95
                     /codon_start=3
                     /inference="ab initio prediction:GeneMark-ES"
                     /translation="FGGGGNGGGDGGGAIGGGGFAGGEVTHGTK"
     CDS             333..617
                     /codon_start=1
                     /inference="ab initio prediction:GeneMark-ES"
                     /translation="MPVVEVYSVSVEQSQLPSGELGGGGGGIGGSGGNGGGDGGNGDG
                     EADDGGDKGGVFGGADGGCDGEVYCGGVDCCGGDGGADGGGGGADGGCCA"
     CDS             complement(763..1506)
                     /codon_start=1
                     /product="Heliorhodopsin"
                     /gene="VTara5482HeR"
                     /inference="ab initio prediction:GeneMark-ES"
                     /translation="MNTIVLTINWFNFIAGLFHVALAIVCALLGDVSQTFKMYMPFTT
                     FQNGTQEHDVTIKYNGYFPMTVIFVVYFSVTALFHLGNTFLWNDAYHRFLSNRKNPIR
                     WTEYSITAPLMTSILAFVAGSRNWLFVIAASTLTFASISVGFVLDELRKYSFFVLGMI
                     PFLVEFSLIITSLYLTTSCYPSYLPITVFIEFGLWLLFPFVSFLELAGINYKIGELLF
                     IVLSFVSKSVLAIILISENVLKNGITGTC"
     CDS             1574..1921
                     /codon_start=1
                     /note="similar to AET42406.1"
                     /inference="ab initio prediction:GeneMark-ES"
                     /translation="MGRMSEIPRTITTRNDFGAGPDKVSLPDNVLANSAVRARMDNPQ
                     FAIDRGTTFPSEKMTPIGDLSERIASHQFSSHQTPLSTFKHLKLDGNEERVASADFEL
                     NRRKTLYNINNRA"
     CDS             1955..2242
                     /codon_start=1
                     /note="similar to AET42405.1"
                     /inference="ab initio prediction:GeneMark-ES"
                     /translation="MRINRPIATVILLTILAVLGLVYSLITIRQVRAVSSDQLISRAR
                     EMDAETEVIRAKIIAVNEDTITRLKKERAILNKPTHGKRSKRPKRQKRHKR"
ORIGIN      
        1 tgtttggtgg aggtgggaat ggcggcggtg atggcggtgg tgcaattggt gggggtggat
       61 tcgctggtgg tgaagttaca catggtacta aataagaacc ttcatttggt ccatcaatca
      121 aagattttac gaaagtcggg gttgattctt tgttgagatc tcgtggtgct acccaacctc
      181 gctcacatac tccaatggta tagcatgccc aaaatggagc agttgtatca tacgtatcat
      241 acgtatcata cgtatcatcg tcatcatctg aattatcata tgtaccatat tcagtcagat
      301 cgacggaaaa gcaaccacgt atcgttggat tattgccagt agttgaagta tactctgttt
      361 ctgtagaaca atcacaattg ccaagtggcg aacttggtgg aggaggcggc gggattgggg
      421 gttctggtgg aaatggcggt ggcgatggtg gtaatggcga cggtgaagca gatgatggtg
      481 gtgacaaagg tggtgtgttt ggtggtgcag atggtggctg cgatggggaa gtatattgcg
      541 gtggcgtaga ttgttgcggt ggcgatggag gagcggatgg tgggggtggc ggagccgacg
      601 gtggttgctg tgcataggtt ccataaatga ttccaaaaca tatcgatagc ttaaggaagt
      661 tcctcatttg tatttttgta gatatcttgt gtaattgcta tataaaaaag ttgtcttata
      721 caatttatgg atatctatct aattaaaaaa ttttataaat gtctaacatg taccagtgat
      781 tccattttta agtacatttt cggaaatcag aataattgca agtacactct tggaaacaaa
      841 ggatagaacg atgaacaaca attctcctat tttatagtta atgccagcaa gttcaagaaa
      901 tgaaacgaat ggaaacaata gccaaaggcc aaactcgata aataccgtta tcggaaggta
      961 ggatggataa cacgaagttg tcaagtacaa agacgttata ataagtgaaa actcaactaa
     1021 gaatggaatc attccaagaa caaagaaaga gtactttcgt agttcatcta gaacgaaacc
     1081 aactgaaatt gatgcaaacg tcaatgtaga cgctgctata acaaacaacc agttacgtga
     1141 accagcaaca aatgccaata tagatgtcat cagtggggca gttatcgagt attcggtcca
     1201 gcgtattgga ttctttcggt tactcaagaa acgatggtaa gcatcgttcc acaaaaacgt
     1261 atttcccagg tgaaatagtg cagttactga aaagtaaacg acgaaaatta ccgtcattgg
     1321 gaagtatcca ttgtacttga ttgttacatc gtgctcttga gttccatttt gaaatgtagt
     1381 aaacggcatg tacattttaa acgtctgtga aacatctcct agcaatgcac aaactattgc
     1441 aagtgcgacg tggaacagcc ccgctataaa attgaaccag ttaatagtta aaacaatagt
     1501 attcatttat ctttacaaca tgttatagaa aaatatattt ccatttttta taatactata
     1561 tgtaaagaga acaatgggtc gtatgtctga gattccccgt acaatcacca cccgaaatga
     1621 tttcggtgcg ggaccggata aagtaagtct cccggacaat gtgttagcga attctgctgt
     1681 gcgtgcgcgc atggacaatc cacagtttgc aattgatcgt ggtacaacat ttccatctga
     1741 aaagatgaca ccaattggtg atctatcgga gcgtattgca tcgcaccagt tttcttctca
     1801 ccagacacca ctatctacat tcaagcatct aaagcttgac ggaaatgagg aacgtgtcgc
     1861 gtcggcggat tttgaactta atcggagaaa aactctatat aatatcaata atcgggctta
     1921 ataaatttta tatttagtat attaaagtct catcatgagg ataaatcggc caattgcgac
     1981 agttatactg ttaacaattc ttgcggtgct tggtcttgta tattcactta ttactatacg
     2041 ccaggttcgg gctgtatcaa gtgatcagtt gatttcacgt gcaagggaaa tggatgcaga
     2101 gactgaagta attcgtgcta aaattattgc agtaaacgaa gataccataa cacgccttaa
     2161 gaaggaacgt gctatactca ataaaccaac ccatggtaaa cgttcaaaac gtccaaaacg
     2221 tcaaaaacgt cacaaacgtt aaatatatgt caacactttt t
//
